# Supplementary material for: Photomorphogenic and Biochemical Effects of Radiation and Nitrate Availability on the Red Alga Plocamium cartilagineum
Source: Plants (Basel). 2025 Apr 3;14(7):1121. doi: 10.3390/plants14071121 (PMC11991008; doi:10.3390/plants14071121)
Supplement: Supplementary file 1 [file plants-14-01121-s001.zip]

Archive with 1 entries (1 files):
- plants-3506180-supplementary.pdf
